# Supplementary material for: Assessment of circulating copy number variant detection for cancer screening
Source: PLoS One. 2017 Jul 7;12(7):e0180647. doi: 10.1371/journal.pone.0180647 (PMC5501586; doi:10.1371/journal.pone.0180647)
Supplement: S1 Table — (XLSX) [file pone.0180647.s005.xlsx]

## Sheet: S1 Table
Performance of detecting cancer using KNN
	100 Mb		5 Mb
Tumor Type	PPV	TPR	PPV	TPR
Adrenocortical carcinoma	1	0.909091	1	0.954545
Bladder Urothelial Carcinoma	1	0.836538	1	0.846154
Brain Lower Grade Glioma	1	0.757353	1	0.742647
Breast invasive carcinoma	1	0.898833	1	0.906615
Cervical squamous cell carcinoma and endocervical adenocarcinoma	1	0.944444	1	0.944444
Colon adenocarcinoma	1	0.845455	1	0.827273
Esophageal carcinoma	0.977778	0.956522	0.977273	0.934783
Glioblastoma multiforme	1	0.972028	1	0.923077
Head and Neck squamous cell carcinoma	1	0.833333	1	0.810606
Kidney Chromophobe	1	1	1	1
Kidney renal clear cell carcinoma	1	0.858209	1	0.88806
Kidney renal papillary cell carcinoma	1	0.911765	1	0.867647
Liver hepatocellular carcinoma	1	0.92	1	0.92
Lung adenocarcinoma	1	0.864662	0.991071	0.834586
Lung squamous cell carcinoma	1	0.894309	1	0.910569
Ovarian serous cystadenocarcinoma	1	1	1	0.992701
Pancreatic adenocarcinoma	1	0.45098	1	0.54902
Pheochromocytoma and Paraganglioma	1	0.826087	1	0.869565
Prostate adenocarcinoma	1	0.335878	1	0.450382
Rectum adenocarcinoma	1	0.945946	1	0.918919
Skin Cutaneous Melanoma	1	0.872881	1	0.872881
Stomach adenocarcinoma	1	0.741071	0.988235	0.75
Thyroid carcinoma	1	0.184211	1	0.210526
Uterine Carcinosarcoma	1	1	1	1
Uterine Corpus Endometrial Carcinoma	1	0.658537	1	0.691057
