# Supplementary material for: Assessment of circulating copy number variant detection for cancer screening
Source: PLoS One. 2017 Jul 7;12(7):e0180647. doi: 10.1371/journal.pone.0180647 (PMC5501586; doi:10.1371/journal.pone.0180647)
Supplement: S2 Table — (XLSX) [file pone.0180647.s006.xlsx]

## Sheet: S2 Table
Overall accuracy values for predicting cancer type using KNN
Segment Size (Mb)	Accuracy	Kappa	Accuracy Lower	Accuracy Upper	Accuracy Null	Accuracy P-Value
100	0.691578	0.544083	0.678643	0.704291	0.510676	2.44581e-150
5	0.694741	0.548738	0.681841	0.707416	0.510676	1.04275e-155
