# Supplementary material for: Assessment of circulating copy number variant detection for cancer screening
Source: PLoS One. 2017 Jul 7;12(7):e0180647. doi: 10.1371/journal.pone.0180647 (PMC5501586; doi:10.1371/journal.pone.0180647)
Supplement: S3 Table — (XLSX) [file pone.0180647.s007.xlsx]

## Sheet: S3 Table
Optimal performance calculated as the elbow point on the ROC curves for random forest models
	5 Mb							100 Mb
Sample	TPR	TNR	PPV	NPV	Accuracy		Sample	TPR	TNR	PPV	NPV	Accuracy
Adrenocortical carcinoma	0.855556	0.921884	0.863578	0.91696	0.888584		Adrenocortical carcinoma	0.911111	0.899678	0.90941	0.901541	0.905418
Bladder Urothelial Carcinoma	0.839416	0.88088	0.844738	0.876616	0.860063		Bladder Urothelial Carcinoma	0.810219	0.804271	0.807815	0.806709	0.807257
Brain Lower Grade Glioma	0.910816	0.940521	0.912738	0.93917	0.925608		Brain Lower Grade Glioma	0.865275	0.8664	0.86447	0.867196	0.865835
Breast invasive carcinoma	0.881387	0.899421	0.882642	0.898324	0.890367		Breast invasive carcinoma	0.862226	0.887475	0.864663	0.885394	0.874799
Cervical squamous cell carcinoma and endocervical adenocarcinoma	0.875421	0.884115	0.875605	0.883941	0.87975		Cervical squamous cell carcinoma and endocervical adenocarcinoma	0.855219	0.885367	0.858464	0.882654	0.870231
Colon adenocarcinoma	0.834071	0.899006	0.843108	0.892779	0.866405		Colon adenocarcinoma	0.829646	0.885176	0.837496	0.879297	0.857297
Esophageal carcinoma	0.854054	0.850697	0.852536	0.852231	0.852383		Esophageal carcinoma	0.794595	0.856574	0.805301	0.848155	0.825457
Glioblastoma multiforme	0.944068	0.946277	0.943758	0.946574	0.945168		Glioblastoma multiforme	0.928814	0.956493	0.930201	0.955603	0.942597
Head and Neck squamous cell carcinoma	0.872137	0.906996	0.875555	0.904347	0.889495		Head and Neck squamous cell carcinoma	0.833969	0.878426	0.839938	0.873676	0.856106
Kidney Chromophobe	0.878788	0.982128	0.889337	0.980227	0.930246		Kidney Chromophobe	0.878788	0.967622	0.887864	0.964745	0.923023
Kidney renal clear cell carcinoma	0.901701	0.967065	0.907044	0.965039	0.934249		Kidney renal clear cell carcinoma	0.880907	0.955614	0.888376	0.952403	0.918108
Kidney renal papillary cell carcinoma	0.84083	0.892171	0.847548	0.887158	0.866395		Kidney renal papillary cell carcinoma	0.875433	0.931418	0.881182	0.9279	0.90331
Liver hepatocellular carcinoma	0.884409	0.886442	0.883805	0.887034	0.885421		Liver hepatocellular carcinoma	0.844086	0.896295	0.850785	0.891378	0.870084
Lung adenocarcinoma	0.853282	0.885805	0.856902	0.882817	0.869477		Lung adenocarcinoma	0.822394	0.875627	0.830219	0.869566	0.848901
Lung squamous cell carcinoma	0.91018	0.92117	0.910491	0.920893	0.915652		Lung squamous cell carcinoma	0.860279	0.922384	0.867511	0.917864	0.891205
Ovarian serous cystadenocarcinoma	0.956739	0.955909	0.956362	0.95629	0.956326		Ovarian serous cystadenocarcinoma	0.936772	0.951841	0.93723	0.951484	0.944276
Pancreatic adenocarcinoma	0.627027	0.860906	0.695993	0.819658	0.743488		Pancreatic adenocarcinoma	0.486486	0.809263	0.609844	0.720009	0.647214
Pheochromocytoma and Paraganglioma	0.911111	0.949764	0.913776	0.948148	0.930358		Pheochromocytoma and Paraganglioma	0.922222	0.945731	0.923431	0.944853	0.933928
Prostate adenocarcinoma	0.823529	0.891716	0.833661	0.88463	0.857483		Prostate adenocarcinoma	0.549696	0.9167	0.668779	0.869337	0.732446
Rectum adenocarcinoma	0.885542	0.924772	0.889057	0.92229	0.905077		Rectum adenocarcinoma	0.915663	0.92532	0.91584	0.925161	0.920471
Skin Cutaneous Melanoma	0.900212	0.931191	0.902492	0.92953	0.915638		Skin Cutaneous Melanoma	0.847134	0.895625	0.85318	0.891103	0.87128
Stomach adenocarcinoma	0.816742	0.864097	0.823842	0.858341	0.840323		Stomach adenocarcinoma	0.757919	0.85083	0.777083	0.836673	0.804184
Thyroid carcinoma	0.290766	0.904029	0.558354	0.75337	0.596142		Thyroid carcinoma	0.200393	0.877354	0.521137	0.622264	0.537487
Uterine Carcinosarcoma	0.892857	0.833292	0.885241	0.843747	0.863197		Uterine Carcinosarcoma	0.892857	0.843535	0.886477	0.851926	0.868297
Uterine Corpus Endometrial Carcinoma	0.683919	0.860018	0.729633	0.831251	0.771608		Uterine Corpus Endometrial Carcinoma	0.669131	0.811194	0.7086	0.781333	0.739872
Normal	0.983094	0.90883	0.98159	0.915766	0.946114		Normal	0.994201	0.87028	0.993327	0.885417	0.932494
