# Supplementary material for: Assessment of circulating copy number variant detection for cancer screening
Source: PLoS One. 2017 Jul 7;12(7):e0180647. doi: 10.1371/journal.pone.0180647 (PMC5501586; doi:10.1371/journal.pone.0180647)
Supplement: S4 Table — (XLSX) [file pone.0180647.s008.xlsx]

## Sheet: S4 Table
Cancer classification and misclassification at 5 Mb segment size
		True Classifcations
		Adrenocortical.carcinoma	Bladder.Urothelial.Carcinoma	Brain.Lower.Grade.Glioma	Breast.invasive.carcinoma	Cervical.squamous.cell.carcinoma.and.endocervical.adenocarcinoma	Colon.adenocarcinoma	Esophageal.carcinoma.	Glioblastoma.multiforme	Head.and.Neck.squamous.cell.carcinoma	Kidney.Chromophobe	Kidney.renal.clear.cell.carcinoma	Kidney.renal.papillary.cell.carcinoma	Liver.hepatocellular.carcinoma	Lung.adenocarcinoma	Lung.squamous.cell.carcinoma	Normal	Ovarian.serous.cystadenocarcinoma	Pancreatic.adenocarcinoma	Pheochromocytoma.and.Paraganglioma	Prostate.adenocarcinoma	Rectum.adenocarcinoma	Skin.Cutaneous.Melanoma	Stomach.adenocarcinoma	Thyroid.carcinoma	Uterine.Carcinosarcoma	Uterine.Corpus.Endometrial.Carcinoma
Predicted Classifications	Adrenocortical.carcinoma	45	0	0	0	0	0	0	0	1	2	1	1	0	0	0	0	0	1	1	0	0	0	0	1	0	0
	Bladder.Urothelial.Carcinoma	0	132	2	10	11	2	5	2	6	0	4	2	4	13	9	0	0	4	0	1	0	7	10	2	1	8
	Brain.Lower.Grade.Glioma	2	8	374	10	3	3	3	59	4	1	5	10	3	16	1	1	2	6	8	3	0	25	3	6	0	3
	Breast.invasive.carcinoma	10	68	6	827	21	9	14	7	15	0	3	10	75	79	16	2	23	10	5	31	16	39	48	7	9	57
	Cervical.squamous.cell.carcinoma.and.endocervical.adenocarcinoma	0	11	0	6	111	1	2	1	30	0	0	2	4	4	15	1	3	0	0	1	1	5	5	0	1	6
	Colon.adenocarcinoma	4	10	6	5	3	283	10	1	3	0	3	9	4	4	0	3	1	7	2	2	105	5	41	1	0	9
	Esophageal.carcinoma.	0	1	0	0	1	0	2	0	0	0	0	0	0	0	0	0	0	0	0	0	0	0	1	0	0	0
	Glioblastoma.multiforme	3	4	37	5	3	9	6	467	6	2	3	10	5	9	1	2	3	6	2	5	1	17	7	3	1	2
	Head.and.Neck.squamous.cell.carcinoma	1	18	8	11	44	9	40	4	266	0	11	1	4	24	49	3	0	8	2	8	1	3	27	0	1	13
	Kidney.Chromophobe	0	0	0	0	0	0	0	0	0	47	6	2	0	0	0	0	0	0	0	0	0	0	0	0	0	0
	Kidney.renal.clear.cell.carcinoma	4	3	12	6	4	3	4	9	14	2	438	12	5	8	5	0	0	4	13	2	2	6	10	2	1	1
	Kidney.renal.papillary.cell.carcinoma	3	3	4	0	2	8	1	2	3	3	6	169	2	2	0	0	1	1	2	0	0	3	3	11	0	0
	Liver.hepatocellular.carcinoma	0	7	0	11	3	2	3	2	2	0	0	2	185	13	1	0	4	1	4	5	1	10	3	1	2	5
	Lung.adenocarcinoma	2	25	7	23	12	5	13	5	15	0	3	5	16	228	23	0	1	10	3	4	1	17	16	4	1	6
	Lung.squamous.cell.carcinoma	0	30	0	20	36	4	44	0	90	1	3	3	2	27	345	2	13	1	0	1	0	6	15	0	3	11
	Normal	3	23	32	44	7	49	5	13	30	4	25	17	14	23	13	10133	2	60	10	90	9	17	63	368	1	138
	Ovarian.serous.cystadenocarcinoma	3	16	3	33	9	5	5	1	0	0	1	2	5	7	8	1	535	3	0	1	1	7	9	0	22	81
	Pancreatic.adenocarcinoma	0	0	0	3	2	2	1	0	1	0	1	2	0	10	1	2	0	33	0	1	1	0	5	1	0	0
	Pheochromocytoma.and.Paraganglioma	5	2	3	3	0	0	1	0	1	2	5	9	1	2	1	1	2	2	117	1	0	2	1	2	1	1
	Prostate.adenocarcinoma	2	8	7	32	6	13	1	6	13	0	5	6	18	12	2	5	1	5	2	331	2	8	6	4	1	9
	Rectum.adenocarcinoma	0	4	0	1	1	6	0	0	0	0	0	1	1	0	0	1	0	0	0	2	20	1	5	0	1	1
	Skin.Cutaneous.Melanoma	0	16	11	9	6	1	2	1	2	1	1	1	12	17	4	1	1	10	0	0	3	269	13	1	2	2
	Stomach.adenocarcinoma	0	14	7	12	3	25	21	4	19	0	1	5	6	9	6	11	4	11	3	2	2	18	134	3	5	18
	Thyroid.carcinoma	3	4	5	9	3	0	0	2	1	1	3	7	0	1	0	4	0	0	3	2	0	1	1	80	1	10
	Uterine.Carcinosarcoma	0	0	0	0	0	0	0	0	0	0	0	0	0	0	0	0	0	0	0	0	0	0	0	0	0	0
	Uterine.Corpus.Endometrial.Carcinoma	0	4	3	16	6	13	2	4	2	0	1	1	6	10	1	1	5	2	3	0	0	5	16	12	2	160
