# Supplementary material for: Assessment of circulating copy number variant detection for cancer screening
Source: PLoS One. 2017 Jul 7;12(7):e0180647. doi: 10.1371/journal.pone.0180647 (PMC5501586; doi:10.1371/journal.pone.0180647)
Supplement: S5 Table — (XLSX) [file pone.0180647.s009.xlsx]

## Sheet: S5 Table
Importance of bins in classification
100 Mb					5 Mb
Importance	Start	End			Imp	Start	End
100	8q22.2	8q24.3			100	8q24.13	8q24.21
76.8665	1q32.1	1q44			98.9241	8q24.21	8q24.22
73.2671	3q12.1	3q29			82.5617	1q21.2	1q21.3
69.9105	20p13	20q13.33			77.578	8q24.12	8q24.13
65.2632	3p26.3	3q12.1			77.3644	8p21.3	8p21.2
62.0592	7p22.3	7q22.1			73.2772	8q23.3	8q24.12
56.1306	7q22.1	7q36.3			67.0273	9p21.3
51.82	18p11.32	18q23			63.5182	1q23.2	1q23.3
49.46	1p21.2	1q32.1			62.6391	8q22.2	8q22.3
45.0906	10p15.3	10q24.2			62.4827	8p22	8p21.3
42.4961	11q22.1	11q25			61.2484	8q22.3	8q23.1
42.2515	10q24.2	10q26.3			57.1955	8q23.1	8q23.3
40.53	22p13	22q13.33			57.023	1q21.3	1q23.2
39.4678	5q21.1	5q35.3			54.1387	8q22.1	8q22.2
39.2829	6q16.2	6q27			52.0832	17p13.2	17p13.1
36.834	19p13.3	19q13.43			51.083	8p21.2	8p12
36.3939	13q32.3	13q34			50.6957	8q24.3
35.4843	1p36.33	1p21.2			50.4625	17p13.1	17p12
33.0574	13p13	13q32.3			49.7911	8q24.22	8q24.3
31.2862	16p13.3	16q24.3			47.9989	7p12.2	7p11.2
29.6767	17p13.3	17q25.3			47.6977	7q21.13	7q21.3
26.8344	4q23	4q35.2			47.6655	1q24.2	1q25.1
26.7649	9q22.33	9q34.3			44.9566	1q25.2	1q25.3
26.5212	14q32.2	14q32.33			44.6203	3p21.31	3p14.3
24.4725	8p23.3	8q22.2			43.8426	3p21.31
20.5345	9p24.3	9q22.33			42.5395	22q13.31	22q13.33
15.5935	21p13	21q22.3			42.4029	3q26.2	3q26.31
14.4718	15q26.3				40.9211	1q32.1
11.7197	5p15.33	5q21.1			39.6946	3q26.31	3q26.33
10.7689	12q23.1	12q24.33			39.3806	1q23.3	1q24.2
10.209	12p13.33	12q23.1			39.3433	8p23.1	8p22
10.1224	2q33.1	2q37.3			38.9146	7p21.1	7p15.3
9.85371	14p13	14q32.2			38.4106	3q26.33	3q27.2
7.47768	4p16.3	4q23			37.9483	3p24.2	3p24.1
6.82328	11p15.5	11q22.1			37.6795	7p21.2	7p21.1
4.89076	2p25.3	2q11.2			37.091	3q26.1	3q26.2
3.90165	6p25.3	6q16.2			36.7713	22q13.1	22q13.31
1.66746	15p13	15q26.3			34.7602	20q13.2
0	2q11.2	2q33.1			34.5655	3p25.3	3p25.1
					34.4576	13q14.11	13q14.2
					33.6797	10p15.1	10p14
					33.6577	7q21.3	7q22.1
					33.2044	7p22.1	7p21.3
					33.1969	16q23.2	16q24.1
					33.1683	8p23.2	8p23.1
					32.9095	3p22.1	3p21.31
					32.9016	8p23.3	8p23.2
					32.6424	10p14	10p13
					32.6184	3p22.3	3p22.1
					32.4095	22q13.33
					32.3225	19q13.42	19q13.43
					32.1175	7p11.2	7q11.1
					31.5883	7p15.3	7p14.3
					31.0345	1q25.1	1q25.2
					30.9191	3q27.2	3q28
					30.5236	3p24.1	3p22.3
					30.4785	1q32.1	1q32.2
					30.3513	7p14.3
					30.3361	3p26.1	3p25.3
					30.0226	13q13.3	13q14.11
					29.9062	19q13.33	19q13.42
					29.6301	3p14.2	3p14.1
					29.4982	10p13	10p12.31
					29.4189	7p21.3	7p21.2
					29.2194	7q32.2	7q33
					29.0691	1q21.1	1q21.2
					29.0494	1q44
					28.9684	10p12.31	10p12.1
					28.8735	3p14.3	3p14.2
					28.8202	7p14.3	7p14.1
					28.7238	13q14.2	13q14.3
					28.71	3p24.3	3p24.2
					28.4751	17p13.3	17p13.2
					28.0505	20q13.12	20q13.2
					27.8376	7q33	7q34
					27.404	3p25.1	3p24.3
					27.3309	7q21.11	7q21.13
					27.2919	7q22.1	7q22.3
					27.1908	7q34	7q35
					27.0414	17q11.2	17q12
					26.913	22q12.3	22q13.1
					26.8117	20q11.21	20q11.23
					26.6498	1q42.13	1q42.3
					26.6139	19q13.31	19q13.33
					26.5713	1q42.3	1q43
					26.1432	21q22.2	21q22.3
					26.0621	8q21.3	8q22.1
					26.0258	3p26.3	3p26.1
					25.8628	10p15.3	10p15.1
					25.6419	20q13.2	20q13.33
					25.4859	17p12	17p11.2
					25.425	17q11.1	17q11.2
					25.2463	7q21.11
					25.1496	9p24.1	9p23
					25.0951	7q31.1	7q31.2
					24.8643	3p14.1	3p13
					24.7337	16q24.1	16q24.3
					24.4711	3p13	3p12.3
					24.3347	1q25.3	1q31.1
					24.2623	7q22.3	7q31.1
					23.9704	7q31.2	7q31.31
					23.8851	16q23.1	16q23.2
					23.7098	1q43	1q44
					23.6328	17q12	17q21.2
					23.5129	3q25.33	3q26.1
					23.4298	1p36.32	1p36.22
					23.1005	9p24.3	9p24.1
					23.0538	3q28	3q29
					22.7853	1q31.3	1q32.1
					22.4759	22q12.2	22q12.3
					22.4311	16q22.1	16q23.1
					22.3523	1q31.1	1q31.3
					22.2876	1p36.22	1p36.21
					22.2649	22q11.23	22q12.2
					22.2498	1q42.12	1q42.13
					22.1905	9p22.3	9p21.3
					21.5919	5p15.2
					21.5156	9p23	9p22.3
					21.5009	8p12	8p11.21
					21.472	17p11.2	17q11.1
					21.4656	9p21.3	9p21.1
					21.1179	18q23
					21.112	7q35	7q36.1
					21.0763	7p13	7p12.2
					21.0021	1q41	1q42.12
					20.9939	15q11.1	15q11.2
					20.6406	19p13.3
					20.2816	19q13.2	19q13.31
					20.2654	7q36.1	7q36.2
					20.1755	16p13.3
					20.1538	16q21	16q22.1
					20.1233	8p12
					20.0843	22q11.21	22q11.23
					19.9543	11p15.5	11p15.4
					19.7786	7q31.31	7q31.33
					19.7228	7q31.33	7q32.2
					19.5031	1p21.3	1p21.2
					19.4203	1q32.2	1q41
					19.3084	16p13.3	16p13.2
					19.1178	20q11.23	20q12
					19.063	5p15.32	5p15.2
					19.0593	3q29
					18.8466	20q13.33
					18.3532	13q14.3	13q21.2
					18.2585	20q12	20q13.12
					18.057	8q21.12	8q21.2
					18.0245	16q21
					18.0115	1p36.21	1p36.13
					17.9106	17q21.2	17q21.32
					17.8565	19q12	19q13.11
					17.652	13q13.2	13q13.3
					17.5761	18q22.1	18q22.3
					17.474	19q13.11	19q13.2
					17.3667	1p36.13	1p36.11
					17.1913	16p13.2	16p13.11
					17.0925	3q25.2	3q25.33
					16.938	3p12.3	3p12.2
					16.8405	5p15.2	5p14.3
					16.7901	18q22.3	18q23
					16.715	13q12.12	13q12.3
					16.5177	1p21.1	1p13.3
					15.9963	16p12.3	16p12.1
					15.949	3q25.1	3q25.2
					15.8877	5p14.3	5p14.1
					15.8765	16p13.11	16p12.3
					15.8248	13q21.2	13q21.31
					15.8092	1p22.2	1p21.3
					15.7578	11q13.1	11q13.3
					15.6602	5p13.2	5p13.1
					15.6379	8q21.2	8q21.3
					15.5935	1p36.11	1p35.3
					15.4234	13q12.11	13q12.12
					15.3327	7p22.3	7p22.1
					15.2975	3p12.2	3p12.1
					15.264	10p12.1	10p11.23
					15.2457	10q23.31	10q23.33
					15.2122	5p14.1	5p13.3
					15.1869	8q13.2	8q21.11
					15.147	18q21.31	18q21.33
					15.0442	7q36.2	7q36.3
					14.9811	7q11.1	7q11.21
					14.9456	1p31.1
					14.8931	12p13.32	12p13.31
					14.892	5p15.33	5p15.32
					14.8822	6q14.3	6q15
					14.8485	16q12.2	16q21
					14.8052	5p13.3	5p13.2
					14.8042	1p13.3	1p13.2
					14.7034	16p12.1	16p11.2
					14.6958	11p15.4
					14.5918	13q12.3	13q13.2
					14.5325	18q21.1	18q21.2
					14.3232	6q27
					14.2689	17q21.32	17q21.33
					14.1244	11q23.3	11q24.2
					13.9711	10q22.3	10q23.1
					13.9564	11q23.3
					13.9285	17q23.2	17q24.2
					13.8876	11q24.3	11q25
					13.876	6q15	6q16.1
					13.8566	18q21.2	18q21.31
					13.6979	1p13.2	1p12
					13.6658	7q11.23	7q21.11
					13.6595	5q35.1	5q35.2
					13.6419	10q23.1	10q23.31
					13.6338	5q33.2	5q34
					13.5202	1p21.2	1p21.1
					13.4818	17q22	17q23.2
					13.4603	3q23	3q24
					13.395	7p14.1	7p13
					13.3939	11q22.3	11q23.3
					13.2588	5q35.2	5q35.3
					13.2586	9p13.1	9p11.2
					13.1181	11q24.2	11q24.3
					13.0861	5q34
					13.0643	18q21.33	18q22.1
					13.0593	5p13.1	5p12
					12.9752	3q24	3q25.1
					12.9603	11q22.3
					12.9318	17q24.3	17q25.2
					12.8877	8q21.11	8q21.12
					12.7845	13q21.33	13q22.1
					12.7512	17q24.2	17q24.3
					12.7087	8q24.3
					12.7062	13q21.31	13q21.33
					12.6633	19p11	19q12
					12.6447	7q11.22	7q11.23
					12.4349	20p11.21	20q11.21
					12.431	1p31.1	1p22.3
					12.4056	5q34	5q35.1
					12.3611	1p34.3	1p34.1
					12.294	10p11.23	10p11.21
					12.2632	5q31.3	5q32
					12.2499	1p31.3	1p31.1
					12.2493	13q22.1	13q31.1
					12.1972	9p11.2	9q11
					12.1789	1p22.3	1p22.2
					12.0673	17q21.33	17q22
					12.003	11p15.4	11p15.2
					11.9491	10q22.2	10q22.3
					11.9338	1p31.1
					11.9152	1p36.33	1p36.32
					11.9104	17q25.2	17q25.3
					11.8786	12p13.33	12p13.32
					11.8695	6q16.1	6q16.2
					11.8634	16q12.1	16q12.2
					11.8435	8p11.21	8p11.1
					11.8255	9p21.1	9p13.3
					11.8252	6p24.3	6p23
					11.8123	18q11.2
					11.6597	18p11.31	18p11.22
					11.6355	5q23.3	5q31.1
					11.6202	1q41
					11.6202	12p12.1	12p11.22
					11.6144	21q22.3
					11.6083	6q16.3	6q21
					11.6012	19p13.2	19p13.12
					11.4921	9q11	9q12
					11.4825	20p13
					11.4394	6p25.1	6p24.3
					11.4292	16q24.3
					11.4058	9q12
					11.3772	9q12
					11.3133	6p23	6p22.3
					11.2471	10q23.33	10q24.2
					11.2419	18p11.22	18p11.21
					11.2075	18p11.32	18p11.31
					11.1905	19p13.12	19p13.11
					11.1109	19p13.3	19p13.2
					11.1095	5q33.1	5q33.2
					11.1023	6q21	6q22.1
					11.085	18q11.2	18q12.1
					11.0773	1p32.3	1p32.1
					11.076	3q22.2	3q23
					11.0092	10q26.11	10q26.13
					10.9723	1p32.1	1p31.3
					10.9697	6p25.3	6p25.1
					10.9034	16q11.2	16q12.1
					10.8888	10p11.21	10p11.1
					10.8884	6q25.3	6q27
					10.8827	7q11.21	7q11.22
					10.8141	13q31.1	13q31.2
					10.7889	10q21.3	10q22.2
					10.6046	5q31.1	5q31.3
					10.5958	20p11.23	20p11.21
					10.5439	5q23.2	5q23.3
					10.5175	5q32	5q33.1
					10.4929	10q24.2	10q24.33
					10.4893	16p11.2	16p11.1
					10.4558	13q33.3	13q34
					10.4427	18q12.3	18q21.1
					10.3398	11q22.1	11q22.3
					10.3217	9p13.3	9p13.1
					10.3134	1p34.1	1p33
					10.3056	3q22.1	3q22.2
					10.3009	6q23.2	6q24.1
					10.2513	6p22.3
					10.246	13q31.1
					10.2194	6q14.1	6q14.3
					10.2176	5q23.1	5q23.2
					10.2174	6q25.1	6q25.2
					10.1965	10q24.33	10q25.1
					10.1414	6q22.1	6q22.31
					10.1287	6q27
					10.128	6q25.2	6q25.3
					10.1215	17q25.3
					10.0977	10q25.1	10q25.3
					10.0899	11q13.4	11q14.1
					10.0678	20p12.1	20p11.23
					9.97407	9q12	9q21.11
					9.9653	6p22.1	6p21.31
					9.93963	2q37.3
					9.90425	5q22.1	5q22.3
					9.88343	11q21	11q22.1
					9.8579	6q16.2	6q16.3
					9.84658	18q12.2	18q12.3
					9.8463	6p22.3	6p22.1
					9.84546	1p34.3
					9.80736	12p13.31	12p12.3
					9.7848	20p13	20p12.2
					9.76897	13q33.2	13q33.3
					9.72522	10q21.3
					9.70475	18p11.21	18q11.2
					9.68402	5q22.3	5q23.1
					9.64559	8q12.3	8q13.2
					9.64266	6q24.2	6q25.1
					9.64095	9q33.2	9q33.3
					9.57803	5q35.3
					9.57435	10q26.13	10q26.2
					9.56769	5p12	5q11.1
					9.54382	21p11.2	21q11.2
					9.52253	10q21.1
					9.51005	10q26.3
					9.50806	10p11.1	10q11.21
					9.40988	1p33	1p32.3
					9.36662	6q24.1	6q24.2
					9.29597	11p13	11p12
					9.27577	13q31.3	13q32.3
					9.26604	10q21.1	10q21.3
					9.25369	10q25.3	10q26.11
					9.14519	1p35.3	1p34.3
					9.10718	14q13.1	14q21.1
					9.09188	21q11.2	21q21.1
					9.0841	21q21.3	21q22.11
					9.07971	4q35.1	4q35.2
					9.02625	11q14.3	11q21
					9.02265	11q14.1
					9.00631	9q34.13	9q34.3
					8.99765	22q11.1	22q11.21
					8.99744	9q34.3
					8.99722	13q32.3	13q33.2
					8.96734	20p12.2	20p12.1
					8.96238	18q12.1	18q12.2
					8.94232	10q26.2	10q26.3
					8.93583	12q24.33
					8.92374	6q22.31
					8.92331	13q31.2	13q31.3
					8.88508	9q32	9q33.1
					8.86088	5q15	5q21.1
					8.83611	19p13.11	19p11
					8.82863	5q14.3	5q15
					8.82743	14q32.2	14q32.33
					8.81896	3q21.2	3q22.1
					8.78207	14q32.33
					8.75718	9q21.33	9q22.31
					8.74141	11q13.3	11q13.4
					8.7232	5q14.3
					8.70304	5q21.3	5q22.1
					8.65955	11p15.2	11p15.1
					8.65696	12p12.3	12p12.1
					8.64324	9q22.31	9q22.33
					8.6431	5q13.2	5q13.3
					8.6409	8p11.1	8q11.21
					8.63927	21q22.11	21q22.2
					8.6187	15q14	15q21.1
					8.60802	6q22.33	6q23.2
					8.55803	9q31.1	9q31.2
					8.55426	1q12	1q21.1
					8.54957	11q14.1	11q14.3
					8.53412	3p12.1	3p11.1
					8.51491	5q11.2	5q12.1
					8.51166	9q33.3	9q34.13
					8.50946	4q34.3	4q35.1
					8.46021	5q21.1	5q21.3
					8.41716	11p14.1	11p13
					8.41498	21q21.1	21q21.2
					8.40228	9q22.33	9q31.1
					8.33941	2p11.2	2q11.1
					8.3315	10q11.23	10q21.1
					8.32955	4q34.1	4q34.3
					8.29974	8q11.23	8q12.1
					8.25788	21q21.2	21q21.3
					8.25685	6q22.31	6q22.33
					8.23782	5q13.3	5q14.1
					8.23717	3q13.31	3q13.33
					8.23115	1p12	1p11.1
					8.22173	9q21.2	9q21.32
					8.20433	12p12.3
					8.2015	9q31.2	9q32
					8.17127	14q32.13	14q32.2
					8.11178	5q14.1	5q14.3
					8.04053	12p11.22	12p11.1
					8.03619	9q21.11	9q21.13
					7.95935	15q26.2	15q26.3
					7.95327	14q23.3	14q24.1
					7.88547	9q21.13	9q21.2
					7.85186	1q12
					7.84634	5q12.3	5q13.2
					7.82898	16q11.2
					7.8234	16p11.1	16q11.2
					7.82293	10q11.21	10q11.23
					7.82189	14q24.1	14q24.3
					7.81441	3q13.33	3q21.2
					7.8078	6p21.31	6p21.2
					7.79047	14q21.1	14q21.2
					7.79039	2q36.3	2q37.1
					7.78508	9q33.1	9q33.2
					7.76234	11p15.1	11p14.3
					7.73753	14q12	14q13.1
					7.69057	1q12
					7.68743	3q13.13	3q13.31
					7.67407	5q12.1	5q12.3
					7.668	14q32.11	14q32.13
					7.65479	9q21.32	9q21.33
					7.64127	2q36.1	2q36.3
					7.63771	14q24.3	14q31.1
					7.59085	2q37.1	2q37.3
					7.57061	3q13.11	3q13.13
					7.56639	14q31.3	14q32.11
					7.56555	1p11.1	1q12
					7.49812	14q23.1	14q23.3
					7.45299	8q11.21	8q11.23
					7.38573	13q34
					7.36503	14q21.3	14q22.2
					7.36452	11p12	11p11.2
					7.33086	4q22.2	4q23
					7.3228	12p11.1	12q12
					7.25123	6p21.2	6p21.1
					7.233	15q26.3
					7.2159	15q26.1	15q26.2
					7.21326	11p14.3	11p14.1
					7.14587	14q22.2	14q23.1
					7.10875	15q13.1	15q14
					7.08149	15q14
					7.0706	11p11.2	11p11.12
					7.06112	15q11.2	15q13.1
					7.0584	4q35.2
					7.00684	6p12.3	6p12.1
					6.94111	14q31.1	14q31.3
					6.90637	4q23	4q24
					6.89282	6p21.1	6p12.3
					6.86609	6q13	6q14.1
					6.86326	4p15.2	4p15.1
					6.85627	4p11	4q12
					6.83388	3q12.1	3q13.11
					6.81165	5q11.1	5q11.2
					6.80265	14q21.2	14q21.3
					6.75526	6p11.1	6q12
					6.66666	14q12
					6.6602	4p16.2	4p16.1
					6.51419	15q21.1	15q21.2
					6.50115	2p22.1	2p21
					6.48609	4p16.3	4p16.2
					6.47733	2q34	2q35
					6.47431	15q21.3	15q22.2
					6.44689	2q35	2q36.1
					6.43216	6p12.1	6p11.1
					6.41989	4q32.3	4q34.1
					6.40955	15q25.2	15q26.1
					6.36958	12q21.2	12q21.31
					6.33613	12q24.21	12q24.23
					6.33066	15q22.31	15q23
					6.29683	15q23	15q24.1
					6.28359	8q12.1	8q12.3
					6.26328	6q12
					6.24932	6q12	6q13
					6.21069	14q11.2	14q12
					6.19398	15q24.1	15q25.1
					6.18266	12q13.12	12q13.2
					6.14778	12q15	12q21.1
					6.10375	12q21.31	12q21.33
					6.07515	12q12	12q13.12
					6.0664	4q24	4q25
					6.05995	12q14.2	12q15
					6.01615	12q12
					6.00798	3q11.2	3q12.1
					6.00311	15q21.2	15q21.3
					5.86798	4q22.1	4q22.2
					5.85388	4q32.1	4q32.3
					5.84783	12q24.23	12q24.31
					5.83245	2p22.3	2p22.1
					5.8154	12q14.1	12q14.2
					5.74356	12q24.31	12q24.33
					5.74059	4q25	4q26
					5.7228	12q13.2	12q14.1
					5.71095	15q25.1	15q25.2
					5.71043	4p15.31	4p15.2
					5.67225	15q22.2	15q22.31
					5.6277	12q24.11	12q24.21
					5.62408	11p11.12	11q11
					5.59943	4p15.1
					5.55492	4p15.33	4p15.31
					5.53942	4q21.23	4q22.1
					5.46402	4q13.3	4q21.21
					5.45373	11q12.2	11q13.1
					5.43111	3p11.1	3q11.2
					5.38386	4p16.1	4p15.33
					5.38311	2p25.3	2p25.2
					5.33078	4q32.3
					5.3163	4q31.3	4q32.1
					5.26435	12q21.33	12q22
					5.24924	4p15.1	4p14
					5.22227	12q23.3	12q24.11
					5.19828	2p25.1	2p24.3
					5.19697	4q21.21	4q21.23
					5.16786	4q13.2	4q13.3
					5.16247	2q22.1	2q22.3
					5.15022	2q34
					5.12404	12q22	12q23.1
					5.10892	12q23.1	12q23.3
					5.09064	12q21.1	12q21.2
					5.03247	4q26
					5.02517	2p23.2	2p22.3
					5.0242	2p16.1	2p14
					5.01884	2p21	2p16.3
					5.01373	2p24.3	2p24.1
					5.00921	2p25.2	2p25.1
					4.98136	2q33.3	2q34
					4.97195	4q28.2	4q28.3
					4.9427	2p24.1	2p23.3
					4.89169	4q31.21	4q31.23
					4.86088	4q31.23	4q31.3
					4.85989	4p14	4p12
					4.84744	4q28.1	4q28.2
					4.81473	2p23.3	2p23.2
					4.81406	11q11	11q12.2
					4.79005	4q26	4q28.1
					4.78273	2q31.1
					4.78072	4q13.1	4q13.2
					4.75058	2q31.1	2q31.2
					4.71491	4q31.1	4q31.21
					4.50514	4q12	4q13.1
					4.49465	2q24.2	2q24.3
					4.46753	4q28.3	4q31.1
					4.44004	4p12	4p11
					4.41439	4q13.1
					4.35057	2p14	2p13.3
					4.3449	2q21.2	2q22.1
					4.33624	2q32.1	2q32.2
					4.31076	2p16.3	2p16.2
					4.29802	2q14.2	2q14.3
					4.29175	2q24.1	2q24.2
					4.15346	2q23.2	2q24.1
					4.13167	2q24.3	2q31.1
					4.12794	2q31.2	2q32.1
					4.10061	2p16.2	2p16.1
					4.06024	2q33.1	2q33.3
					4.00141	2q14.3	2q21.1
					3.95973	2q32.3	2q33.1
					3.91422	2q21.1	2q21.2
					3.9023	2q32.2	2q32.3
					3.86043	2q22.3	2q23.2
					3.71808	2p13.3	2p13.1
					3.61758	2q11.1	2q11.2
					3.58908	2q14.1	2q14.2
					3.56374	2q12.3	2q14.1
					3.35996	2p12	2p11.2
					3.30438	2p13.1	2p12
					3.17908	2p11.2
					3.13073	2q12.1	2q12.3
					2.81968	2q11.2	2q12.1
					0.15819	13p11.2	13q12.11
					0.0137424	14p11.2	14q11.2
					0	11q25
					0	13p13	13p12
					0	13p12
					0	13p12	13p11.2
					0	14p13	14p12
					0	14p12	14p11.2
					0	14p11.2
					0	15p13	15p12
					0	15p12	15p11.2
					0	15p11.2
					0	15p11.2	15q11.1
					0	21p13	21p12
					0	21p12	21p11.2
					0	22p13	22p12
					0	22p12	22p11.2
					0	22p11.2	22q11.1
